# Supplementary material for: Disordered Rock-Salt Type Li2TiS3 as Novel Cathode for LIBs: A Computational Point of View
Source: Nanomaterials (Basel). 2022 May 27;12(11):1832. doi: 10.3390/nano12111832 (PMC9181842; doi:10.3390/nano12111832)
Supplement: Supplementary file 1 [file nanomaterials-12-01832-s001.zip]

Archive with 1 entries (1 files):
- nanomaterials-1737271-supplementary.pdf
